# Supplementary material for: Varroa destructor shapes the unique viral landscapes of the honey bee populations of the Azores archipelago
Source: PLoS Pathog. 2024 Jul 3;20(7):e1012337. doi: 10.1371/journal.ppat.1012337 (PMC11221739; doi:10.1371/journal.ppat.1012337)
Supplement: S1 Table — (XLSX) [file ppat.1012337.s001.xlsx]

## Sheet: Azores viral landscape Table S1
Table S1
Island	Sampling period	Apiary ID	Number of colonies
Faial	2014/2015	F1	2
Faial	2020	F1	4
Faial	2014/2015	F10	3
Faial	2014/2015	F11	3
Faial	2014/2015	F12	3
Faial	2014/2015	F13	2
Faial	2014/2015	F14	3
Faial	2014/2015	F15	2
Faial	2020	F16	3
Faial	2014/2015	F17	2
Faial	2014/2015	F18	3
Faial	2014/2015	F19	3
Faial	2014/2015	F2	3
Faial	2014/2015	F20	3
Faial	2014/2015	F21	3
Faial	2014/2015	F3	3
Faial	2014/2015	F4	3
Faial	2014/2015	F5	2
Faial	2014/2015	F6	3
Faial	2014/2015	F7	2
Faial	2014/2015	F8	3
Faial	2014/2015	F9	3
Flores	2014/2015	FL1	4
Flores	2014/2015	FL10	3
Flores	2014/2015	FL11	3
Flores	2014/2015	FL12	4
Flores	2014/2015	FL2	2
Flores	2014/2015	FL3	4
Flores	2014/2015	FL4	2
Flores	2014/2015	FL5	1
Flores	2014/2015	FL6	2
Flores	2014/2015	FL7	3
Flores	2014/2015	FL8	3
Flores	2014/2015	FL9	6
Graciosa	2014/2015	G1	2
Graciosa	2014/2015	G2	3
Graciosa	2014/2015	G3	2
Graciosa	2014/2015	G4	3
Graciosa	2014/2015	G5	2
Graciosa	2014/2015	G6	3
Graciosa	2014/2015	G7	3
Pico	2014/2015	P1	3
Pico	2014/2015	P10	3
Pico	2014/2015	P11	3
Pico	2014/2015	P12	2
Pico	2014/2015	P13	3
Pico	2014/2015	P14	3
Pico	2014/2015	P15	3
Pico	2014/2015	P16	2
Pico	2014/2015	P17	3
Pico	2014/2015	P18	3
Pico	2014/2015	P19	3
Pico	2014/2015	P2	3
Pico	2014/2015	P20	2
Pico	2014/2015	P21	3
Pico	2014/2015	P22	2
Pico	2014/2015	P23	3
Pico	2014/2015	P24	3
Pico	2014/2015	P25	3
Pico	2014/2015	P3	3
Pico	2014/2015	P4	3
Pico	2014/2015	P5	3
Pico	2014/2015	P6	3
Pico	2014/2015	P7	3
Pico	2014/2015	P8	3
Pico	2014/2015	P9	3
São Jorge	2014/2015	SJ1	2
São Jorge	2020	SJ10	3
São Jorge	2014/2015	SJ11	1
São Jorge	2020	SJ12	3
São Jorge	2014/2015	SJ13	1
São Jorge	2014/2015	SJ14	1
São Jorge	2020	SJ14	3
São Jorge	2020	SJ15	3
São Jorge	2020	SJ2	3
São Jorge	2020	SJ3	3
São Jorge	2014/2015	SJ4	1
São Jorge	2014/2015	SJ5	2
São Jorge	2020	SJ6	3
São Jorge	2020	SJ7	3
São Jorge	2014/2015	SJ7	2
São Jorge	2020	SJ8	3
São Jorge	2014/2015	SJ9	3
São Jorge	2020	SJ9	3
São Miguel	2014/2015	SM1	3
São Miguel	2014/2015	SM10	2
São Miguel	2014/2015	SM11	3
São Miguel	2014/2015	SM12	3
São Miguel	2014/2015	SM13	3
São Miguel	2014/2015	SM14	3
São Miguel	2014/2015	SM15	3
São Miguel	2014/2015	SM16	3
São Miguel	2014/2015	SM17	2
São Miguel	2014/2015	SM18	3
São Miguel	2014/2015	SM19	3
São Miguel	2014/2015	SM2	3
São Miguel	2014/2015	SM20	3
São Miguel	2014/2015	SM21	2
São Miguel	2014/2015	SM22	1
São Miguel	2014/2015	SM23	2
São Miguel	2014/2015	SM24	3
São Miguel	2014/2015	SM25	3
São Miguel	2014/2015	SM26	3
São Miguel	2014/2015	SM27	2
São Miguel	2014/2015	SM28	3
São Miguel	2014/2015	SM29	2
São Miguel	2014/2015	SM3	3
São Miguel	2014/2015	SM30	3
São Miguel	2014/2015	SM31	3
São Miguel	2014/2015	SM32	3
São Miguel	2014/2015	SM33	3
São Miguel	2014/2015	SM4	3
São Miguel	2014/2015	SM5	3
São Miguel	2014/2015	SM6	3
São Miguel	2014/2015	SM7	3
São Miguel	2014/2015	SM8	3
São Miguel	2014/2015	SM9	3
Santa Maria	2014/2015	STM1	1
Santa Maria	2020	STM10	1
Santa Maria	2014/2015	STM11	3
Santa Maria	2014/2015	STM12	3
Santa Maria	2014/2015	STM13	1
Santa Maria	2014/2015	STM14	3
Santa Maria	2020	STM15	2
Santa Maria	2014/2015	STM16	2
Santa Maria	2014/2015	STM17	3
Santa Maria	2020	STM18	3
Santa Maria	2014/2015	STM19	1
Santa Maria	2014/2015	STM2	3
Santa Maria	2020	STM20	2
Santa Maria	2014/2015	STM21	2
Santa Maria	2014/2015	STM22	1
Santa Maria	2020	STM23	2
Santa Maria	2020	STM24	2
Santa Maria	2020	STM25	2
Santa Maria	2014/2015	STM26	3
Santa Maria	2020	STM26	3
Santa Maria	2020	STM27	3
Santa Maria	2014/2015	STM28	3
Santa Maria	2014/2015	STM29	3
Santa Maria	2014/2015	STM3	2
Santa Maria	2014/2015	STM30	3
Santa Maria	2020	STM4	3
Santa Maria	2014/2015	STM5	3
Santa Maria	2014/2015	STM6	3
Santa Maria	2014/2015	STM7	2
Santa Maria	2020	STM8	3
Santa Maria	2020	STM9	1
Terceira	2020	T1	3
Terceira	2014/2015	T10	3
Terceira	2014/2015	T11	2
Terceira	2014/2015	T12	3
Terceira	2014/2015	T13	3
Terceira	2020	T14	3
Terceira	2020	T15	3
Terceira	2020	T16	1
Terceira	2014/2015	T17	2
Terceira	2014/2015	T18	3
Terceira	2014/2015	T2	2
Terceira	2014/2015	T20	3
Terceira	2020	T20	3
Terceira	2014/2015	T21	3
Terceira	2014/2015	T22	3
Terceira	2014/2015	T23	3
Terceira	2014/2015	T24	3
Terceira	2014/2015	T25	3
Terceira	2014/2015	T26	3
Terceira	2020	T27	3
Terceira	2014/2015	T28	2
Terceira	2020	T29	3
Terceira	2014/2015	T3	3
Terceira	2014/2015	T30	3
Terceira	2014/2015	T31	3
Terceira	2014/2015	T32	3
Terceira	2020	T32	3
Terceira	2020	T33	3
Terceira	2014/2015	T34	3
Terceira	2014/2015	T4	3
Terceira	2014/2015	T5	2
Terceira	2014/2015	T6	3
Terceira	2020	T6	3
Terceira	2014/2015	T7	3
Terceira	2014/2015	T8	4
Terceira	2014/2015	T9	3
