# Supplementary material for: Varroa destructor shapes the unique viral landscapes of the honey bee populations of the Azores archipelago
Source: PLoS Pathog. 2024 Jul 3;20(7):e1012337. doi: 10.1371/journal.ppat.1012337 (PMC11221739; doi:10.1371/journal.ppat.1012337)
Supplement: S2 Table — Primers used in (a) real time-qPCR quantification and (b) high-throughput sequencing, and Illumina adapters. For the preparation of high-throughput sequencing libraries, new forward and reverse oligos were created for each virus using the following construction: 5’-Illumina adapter + 1 to 4 random nucleotide (N) + virus primer -3’. BQCV- Black queen cell virus; LSV- Lake Sinai virus; CBPV- Chronic bee paralysis virus; SBV- Sacbrood virus; BeeMLV-Bee macula-like virus; AKI–Acute bee paralysis virus, Kashmir bee virus and Israeli acute paralysis virus. The LSV primer pairs (#) are consensual for LSV-1, LSV-2, LSV-3 and LSV-4. The references for the assays are as follows: 1 = Locke et al. (2012) Acaricide treatment affects viral dynamics in Varroa destructor-infested honey bee colonies via both host physiology and mite control. Applied and Environmental Microbiology 78: 227–235. 2 = Daughenbaugh et al. (2015) Honey bee infecting Lake Sinai viruses. Viruses 7: 3285–3309. 3 = de Miranda et al. (2015) Genome characterization, prevalence and distribution of a Macula-Like virus from Apis mellifera and Varroa destructor. Viruses 7: 3586–3602. 4 = Evans (2006) Beepath: An ordered quantitative-PCR array for exploring honey bee immunity and disease. Journal of Invertebrate Pathology 93: 135–139. 5 = Mondet et al. (2014) On the front line: Quantitative virus dynamics in honeybee (Apis mellifera L.) colonies along a new expansion front of the parasite Varroa destructor. PLoS Pathogens 10: e15. (XLSX) [file ppat.1012337.s002.xlsx]

## Sheet: Azores viral landscape Table S2
Table S2
Target name	Forward primer	Reverse primer	Length	Region	Reference
	(5’->3’)	(5’-> 3’)
BQCV (a,b)	AGTGGCGGAGATGTATGC	GGAGGTGAAGTGGCTATATC	294 bp	Capsid protein	1
LSV (a)#	CGTGCGGACCTCATTTCTTCATGT	CTGCGAAGCACTAAAGCGTT	152 bp	RdRp	2
LSV (b)#	GTCATCCCAAGAGAACCAC	GGAGGCGTAACTGCGAAGC	210 bp	RdRp	This study
CBPV (a,b)	CAACCTGCCTCAACACAG	AATCTGGCAAGGTTGACTGG	296 bp	RdRp	1
SBV (a,b)	TTGGAACTACGCATTCTCTG	GCTCTAACCTCGCATCAAC	335 bp	Capsid protein	1
BeeMLV (a,b)	CTTCGTCAGCGGAGACGACTC	GATCTGTATTTTGAAGCG	103 bp	RdRp	3
AKI complex (a,b)	CCTTTCATGATGTGGAAAC	CTGAATAATACTGTGCGTATC	98 bp	Capsid protein	5
RPL8 (a)	TGGATGTTCAACAGGGTTCATA	CTGGTGGTGGACGTATTGATAA	121 bp	Ribosomal protein L8	4
Illumina adapter	TCGTCGGCAGCGTCAGATGTGTATAAGAGACAG	GTCTCGTGGGCTCGGAGATGTGTATAAGAGACAG	-	-	-
