# Supplementary material for: Varroa destructor shapes the unique viral landscapes of the honey bee populations of the Azores archipelago
Source: PLoS Pathog. 2024 Jul 3;20(7):e1012337. doi: 10.1371/journal.ppat.1012337 (PMC11221739; doi:10.1371/journal.ppat.1012337)
Supplement: S3 Table — (XLSX) [file ppat.1012337.s003.xlsx]

## Sheet: Azores viral landscape Table S3
Table S3
Virus	Reference (GenBank accession number)	Plasmid vector	Cloned sequence: nucleotide position	Length
BQCV	AF183905	pUC57-Amp	7856-8189	334 bp
LSV	KY465704		2127-2318	192 bp
CBPV	EU122229		1781-2116	336 bp
SBV	AF092924		3125-3499	375 bp
BeeMLV	KT162924		4847-4989	143 bp
