# Supplementary material for: Varroa destructor shapes the unique viral landscapes of the honey bee populations of the Azores archipelago
Source: PLoS Pathog. 2024 Jul 3;20(7):e1012337. doi: 10.1371/journal.ppat.1012337 (PMC11221739; doi:10.1371/journal.ppat.1012337)
Supplement: S4 Table — No performance parameters are given for the AKI complex (*), because all Azorean samples were negative for the AKI complex assay. (XLSX) [file ppat.1012337.s004.xlsx]

## Sheet: Azores viral landscape Table S4
Table S4
Virus	Efficiency (E)	Correlation coefficient (R2)	Melting Temperature (Tm)
BQCV	87.6 ± 2.0	0.998 ± 0.001	79.5-80.1ºC
LSV	94.8 ± 3.8	0.992 ± 0.006	80.5-81.3ºC
CBPV	96.9 ± 5.6	0.994 ± 0.003	83.1-83.5ºC
SBV	84.7 ± 3.7	0.996 ± 0.004	80.1-80.3ºC
BeeMLV	96.6 ± 7.6	0.991 ± 0.007	82.6-82.8ºC
AKI	*	*	77.1-77.3ºC
