# Supplementary material for: Varroa destructor shapes the unique viral landscapes of the honey bee populations of the Azores archipelago
Source: PLoS Pathog. 2024 Jul 3;20(7):e1012337. doi: 10.1371/journal.ppat.1012337 (PMC11221739; doi:10.1371/journal.ppat.1012337)
Supplement: S5 Table — BQCV- Black queen cell virus; LSV- Lake Sinai virus; CBPV- Chronic bee paralysis virus; SBV- Sacbrood virus. (XLSX) [file ppat.1012337.s005.xlsx]

## Sheet: Azores viral landscape Table S5
Table S5
Virus	Total reads	Poor quality reads (percentage)	Denoising/ Chimeric reads (percentage)	Non-viral reads (percentage)	Total of filtered pair-end reads	Median sequence reads per sample
BQCV	2 637 611	1 107 978 (42%)	1 775 (0.1%)	41 (0.002%)	1 527 817	6 038
LSV	10 656 783	1 253 492 (12%)	146 345 (1.4%)	270 (0.003%)	9 217 193	34 209
CBPV	151 978	27 803 (18.3%)	4 (0.003%)	40 (0.03%)	124 131	5 108
SBV	311 001	23 687 (7.6%)	3 946 (1.3%)	450 (0.1%)	282 918	6 287
