# Supplementary material for: Varroa destructor shapes the unique viral landscapes of the honey bee populations of the Azores archipelago
Source: PLoS Pathog. 2024 Jul 3;20(7):e1012337. doi: 10.1371/journal.ppat.1012337 (PMC11221739; doi:10.1371/journal.ppat.1012337)
Supplement: S6 Table — BQCV- Black queen cell virus; LSV- Lake Sinai virus; CBPV- Chronic bee paralysis virus; SBV- Sacbrood virus. V. destructor islands are represented in bold; “-”denotes virus not detected; * denotes only one positive colony. (XLSX) [file ppat.1012337.s006.xlsx]

## Sheet: Azores viral landscape Table S6
Table S6
Sampling 2014/2015
	log10[copies BQCV/bee]			log10[copies LSV/bee]			log10[copies CBPV/bee]				log10[copies SBV/bee]
	Median (IQR)	Min	Max	Median (IQR)	Min	Max	Median (IQR)	Min	Max		Median (IQR)	Min	Max
Flores	5.75 (2.57)	4.07	8.98	5.43 (0.86)	5.3	7.03	-	-		-	-	-	-
Faial	6.59 (1.59)	4.45	8.79	8.63 (1.71)	4.74	10.28	5.98 (3.33)	4.02		9.54	6.55 (3.21)	4.74	9.91
Pico	6.57 (1.72)	4.25	8.79	8.65 (2.44)	4.37	10.16	3.76 (0.24)	3.52		4	6.70 (3.56)	4.9	9.7
São Jorge	6.17 (1.26)	4.5	8.31	4.77*	4.77	4.77	-	-		-	-	-	-
Terceira	6.80 (1.88)	4.19	10.18	8.18 (2.93)	4.36	10.48	6.54 (1.88)	4.45		8.84	-	-	-
Graciosa	6.62 (1.33)	5.35	9.24	8.52 (2.14)	4.94	9.96	4.56*	4.56		4.56	-	-	-
São Miguel	5.70 (1.56)	3.49	8.78	8.71 (1.45)	4.51	10.03	9.13 (1.26)	6.71		9.23	-	-	-
Santa Maria	6.63 (1.79)	5.23	9.22	7.46 (1.79)	4.94	9.82	-	-		-	-	-	-
Sampling 2020
Faial	6.49 (1.97)	5.76	9.07	8.03 (1.08)	6.01	8.69	6.09 (3.60)	4.38		9.23	4.84 (1.67)	3.52	7.06
São Jorge	6.53 (1.61)	4.56	9.18	5.81 (2.28)	3.58	7.56	-	-		-	-	-	-
Terceira	7.39 (1.44)	5.83	9.53	8.37 (0.53)	5.15	9.67	4.52*	4.52		4.52	-	-	-
Santa Maria	7.44 (1.45)	5.72	8.79	7.27 (0.77)	4.69	7.92	-	-		-	-	-	-
